# Supplementary material for: Expression of HCMV-Encoded miRNA in Subjects Acutely Coinfected with HIV: Correlation with Inflammation and Immune Activation
Source: Int J Mol Sci. 2025 Jun 13;26(12):5673. doi: 10.3390/ijms26125673 (PMC12192599; doi:10.3390/ijms26125673)
Supplement: Supplementary file 1 [file ijms-26-05673-s001.zip]

Archive with 1 entries (1 files):
- ijms-3662853-supplementary/ijms-3662853-supplementary.xlsx
