# Supplementary material for: Expression of HCMV-Encoded miRNA in Subjects Acutely Coinfected with HIV: Correlation with Inflammation and Immune Activation
Source: Int J Mol Sci. 2025 Jun 13;26(12):5673. doi: 10.3390/ijms26125673 (PMC12192599; doi:10.3390/ijms26125673)
Supplement: Supplementary file 1 [file ijms-26-05673-s001.zip › ijms-3662853-supplementary/ijms-3662853-supplementary.xlsx]

## Sheet: Suppl. Table 1 A-B
hcmv-miRNAs upregulated in lytic HCMV infection	VEGF (r; p)	FDR adjusted p	CXCL10 (r; p)	FDR adjusted p	HIV-1 RNA (r; p)	FDR adjusted p
hcmv-miR-UL112-3p	r = 0.166; p = 0.282	0.282	r = -0.138; p = 0.371	0.557	r = -0.273; p = 0.073	0.219
hcmv-miR-US25-1-5p	r = 0.380; p = 0.011	0.033	r = 0.005; p = 0.975	0.975	r =-0.122; p = 0.429	0.6435
hcmv-miR-US25-2-3p	r = 0.235; p = 0.124	0.372	r = -0.121; p = 0.432	0.648	r = -0.082; p = 0.595	0.595
hcmv-miR-US4-5p	r =0.312; p = 0.038	0.114	r = -0.046; p = 0.767	1.000	r =- 0.014; p = 0.929	0.929
hcmv-miR-US5-1	r = 0.348; p = 0.021	0.063	r = -0.131; p = 0.398	0.398	r = -0.151; p = 0.327	0.491
hcmv-miR-US5-2-3p	r = 0.197; p = 0.199	0.597	r = 0.116; p = 0.453	0.680	r = 0.051; p = 0.741	0.741
hcmv-miR-UL36-3p	r = 0.267; p = 0.080	0.240	r = -0.151; p = 0.328	1.000	r = -0.143; p = 0.355	0.355
hcmv-miR-UL36-5p	r = 0.195; p = 0.205	0.615	r = - 0.104; p = 0.501	0.752	r = -0.039; p = 0.801	0.801
hcmv-miRNAs upregulated in latent HCMV infection	VEGF (r; p)	FDR adjusted p	CXCL10 (r; p)	FDR adjusted p	HIV-1 RNA (r; p)	FDR adjusted p
hcmv-miR-UL148D	r = 0.324; p = 0.044	0.132	r = 0.109; p = 0.509	0.509	r = 0.152; p = 0.355	0.533
hcmv-miR-UL22A-5p	r = 0.120; p = 0.466	0.466	r = 0.435; p = 0.006	0.009	r = 0.555; p = 0.0002	0.001
hcmv-miR-US33-5p	r = 0.092; p = 0.580	0.580	r = 0.297; p = 0.067	0.101	r = 0.513; p = 0.0008	0.002

## Sheet: Suppl. Table 2 A-C
	T0
Sample	UniSP6	hsa-miR-6090	hcmv-miR-UL112-3p	hcmv-miR-UL112-5p	hcmv-miR-UL148D	hcmv-miR-US25-1-5p	hcmv-miR-US25-2-3p	hcmv-miR-US33-5p	hcmv-miR-US4-5p	hcmv-miR-US5-1	hcmv-miR-US5-2-3p	hcmv-miR-UL22A-3p	hcmv-miR-UL22A-5p	hcmv-miR-UL36-3p	hcmv-miR-UL36-5p	hcmv-miR-UL70-3p
CTR 1	18.3468	31.802	42	42	42	42	42	42	42	42	42	42	42	42	42	35.893
CTR 2	15.1708	32.1904	42	42	42	42	42	42	42	42	42	42	42	42	42	35.8374
CTR 3	18.3143	38.7463	35.4455	42	42	42	42	42	42	42	42	42	30.822	42	42	39.9584
CTR 4	18.0471	29.6655	41.1957	42	34.226	33.7004	42	34.8435	19.8169	42	42	42	42	42	42	31.5253
CTR 5	18.8164	32.4035	42	42	37.1189	42	42	38.2687	42	42	42	42	42	42	42	33.6438
CTR 6	17.2792	33.5627	42	42	42	42	42	42	42	42	42	42	42	42	42	36.0158
CTR 7	14.4907	22.1188	34.6951	35.907	32.9929	29.1103	33.9748	30.3227	32.7704	41.4021	35.1224	35.3541	28.0085	42	42	26.3496
CTR 8	15.1992	28.2739	42	42	31.6229	38.3772	42	33.5335	42	42	37.2825	42	30.987	42	42	31.7072
CTR 9	15.0146	30.4288	42	42	32.6897	42	42	38.079	42	42	42	42	34.8445	42	42	31.924
CTR 10	14.7439	30.2259	34.9239	40.5708	34.8855	42	42	35.9721	42	42	38.4537	42	33.5687	42	42	33.4376
CTR 11	16.1997	25.2714	37.7474	42	34.9	33.4851	37.2001	33.3616	35.7933	40.5843	35.1658	42	29.9528	42	34.7419	29.6484
CTR 12	16.0415	22.4143	33.2855	32.8148	33.828	30.0344	33.5843	30.4133	35.093	34.2091	35.2753	37.9289	30.1991	42	36.8124	27.0952
CTR 13	16.2905	31.4602	31.262	33.6542	32.6864	25.6172	29.1878	29.3427	36.3697	26.7902	28.156	33.5425	24.6712	30.7653	29.8347	30.5297
CTR 14	16.1731	25.8023	38.3871	42	34.8557	32.6203	37.7688	32.9856	36.0248	34.8156	42	42	29.9067	42	42	30.0817
AHI 1	16.5887	29.5165	36.6578	42	37.4874	40.7429	42	37.2988	40.7264	42	42	42	31.9117	42	42	33.5498
AHI 2	15.6975	30.4765	40.63	42	40.6881	34.6723	42	42	42	42	42	42	34.21	42	42	35.137
AHI 3	16.5289	29.9586	42	42	32.9334	42	42	42	42	42	39.7406	42	32.4562	42	42	32.7352
AHI 4	14.6643	28.2122	42	42	35.3134	42	42	38.3107	42	42	42	42	36.9225	42	42	31.8701
AHI 5	16.0231	32.689	42	42	33.7225	42	42	42	42	42	42	42	35.8843	42	42	34.5401
AHI 6	15.6087	27.2227	37.1781	42	32.4129	37.6837	42	42	42	42	42	37.9962	37.0938	42	42	33.8404
AHI 7	14.7653	29.0215	42	42	37.6965	42	42	42	42	42	42	42	33.5615	42	42	33.4884
AHI 8	16.9843	26.5508	42	42	36.6206	40.3764	42	34.5382	42	42	42	42	38.2597	42	42	32.6143
AHI 9	15.7734	28.6165	42	42	32.7938	42	42	37.3429	42	42	42	42	31.8129	42	42	31.9211
AHI 10	13.245	27.2675	37.8434	42	33.7008	42	42	39.6614	42	42	42	42	32.5378	42	42	32.4475
AHI 11	14.2511	25.6354	32.3476	39.6217	34.8372	42	42	33.6244	42	42	42	42	32.5018	42	42	33.1982
AHI 12	14.5639	29.3425	36.6358	42	33.1251	42	42	35.6763	42	42	36.4605	42	31.7758	42	42	32.4034
AHI 13	16.5676	29.1141	42	42	36.8935	38.7579	42	36.4434	42	42	42	40.8518	32.6148	42	42	31.9384
AHI 14	16.6467	29.3215	42	42	34.9461	42	42	36.4919	42	42	38.515	42	32.328	42	42	34.2093
AHI 15	16.4061	29.2466	37.4856	42	32.1102	35.4254	42	33.6143	41.2744	42	41.615	42	33.0055	42	42	28.982
AHI 16	16.4732	29.4729	31.0661	34.4052	31.1639	25.1797	29.5696	31.516	38.5347	30.0462	29.5895	42	26.449	30.6628	30.5268	32.4856
	T1
Samples	UniSp6	hsa-miR-6090	hcmv-miR-UL112-3p	hcmv-miR-UL112-5p	hcmv-miR-UL148D	hcmv-miR-US25-1-5p	hcmv-miR-US25-2-3p	hcmv-miR-US33-5p	hcmv-miR-US4-5p	hcmv-miR-US5-1	hcmv-miR-US5-2-3p	hcmv-miR-UL22A-3p	hcmv-miR-UL22A-5p	hcmv-miR-UL36-3p	hcmv-miR-UL36-5p	hcmv-miR-UL70-3p
AHI 1	14.6544	25.3274	40.353	35.8559	36.2749	36.6763	39.1309	32.6035	37.2478	42	42	42	29.6368	42	42	30.4766
AHI 2	13.8245	26.9485	42	42	32.8319	38.6312	42	31.8251	42	42	42	42	28.4803	42	42	31.2422
AHI 3	13.6589	27.9367	42	42	36.7566	36.9143	42	31.6569	42	42	42	42	29.8009	42	42	30.7773
AHI 4	14.7263	28.9323	42	42	32.3721	37.2914	42	33.2691	42	42	35.4124	42	31.3902	42	42	32.3512
AHI 5	15.2352	29.2946	42	42	35.4915	34.8743	42	32.6973	42	38.6662	42	42	31.4072	42	42	34.1476
AHI 6	15.6231	30.9336	42	42	36.9897	42	42	32.9129	42	42	42	42	31.6791	42	42	32.8735
AHI 7	15.4146	28.6222	37.7271	42	33.4733	35.1458	42	34.941	42	42	35.4527	39.1119	30.8964	42	42	33.0847
AHI 8	16.0354	29.283	42	42	33.7081	42	42	33.6	42	42	42	42	30.1152	42	42	32.1358
AHI 9	16.1656	28.3119	42	42	34.2423	40.4996	42	34.6014	40.9869	42	42	38.8236	29.1493	42	42	31.8027
AHI 10	15.9108	29.1301	41.3506	42	34.8015	42	42	38.0453	42	42	42	42	30.8443	42	42	32.2263
AHI 11	14.4828	26.9666	42	42	32.582	42	42	42	42	42	35.2673	42	29.9351	42	42	30.0608
AHI 12	13.9387	27.0911	38.4676	42	33.6757	36.5556	42	33.825	42	42	39.0764	42	27.5075	42	42	31.4039
AHI 13	15.9295	29.3874	35.4281	42	34.9283	42	42	38.4208	39.6064	42	42	42	29.4448	42	42	33.0291
AHI 14	15.8994	29.7504	42	42	34.7842	42	42	33.9398	40.6994	42	42	42	29.965	42	42	32.4601
AHI 15	15.3817	28.1308	35.3448	42	33.5186	37.8297	42	31.5544	42	42	33.8813	42	31.99	42	42	29.4575
AHI 16	14.9276	27.9381	40.5653	39.8269	30.84	34.0334	42	33.4166	38.5188	38.59	42	42	29.625	42	42	30.8065
T2
Samples	UniSp6	hsa-miR-6090	hcmv-miR-UL112-3p	hcmv-miR-UL112-5p	hcmv-miR-UL148D	hcmv-miR-US25-1-5p	hcmv-miR-US25-2-3p	hcmv-miR-US33-5p	hcmv-miR-US4-5p	hcmv-miR-US5-1	hcmv-miR-US5-2-3p	hcmv-miR-UL22A-3p	hcmv-miR-UL22A-5p	hcmv-miR-UL36-3p	hcmv-miR-UL36-5p	hcmv-miR-UL70-3p
AHI 2	13.7061	28.4764	42	42	32.8204	42	42	32.1425	42	42	42	42	30.1536	42	42	31.1778
AHI 3	13.8618	27.4461	39.2379	42	32.3418	42	39.3902	32.563	36.8551	42	37.0657	42	28.3733	42	33.835	31.9646
AHI 6	15.2598	30.0688	42	42	35.7882	42	42	33.7892	42	42	42	42	31.415	42	42	33.8537
AHI 8	15.8312	28.3097	42	39.6366	33.1434	34.6337	42	34.207	40.6914	42	42	42	29.6186	42	42	31.6198
AHI 9	15.7779	28.5159	41.0115	42	33.027	42	42	35.4261	42	42	42	42	29.6705	42	42	31.701
AHI 10	15.9109	27.9186	35.5913	42	38.1982	39.2301	42	36.5621	42	42	35.2474	42	30.4489	42	40.6019	32.2999
AHI 11	13.6811	26.5085	42	42	32.3001	42	42	31.4021	42	42	42	38.2372	29.2249	42	42	29.6938
AHI 12	13.4713	27.4822	36.7578	42	32.6415	35.3806	42	35.5521	42	42	42	42	28.9011	42	42	30.083
AHI 13	16.1777	29.7276	40.5321	42	33.1116	42	42	39.9428	42	42	42	42	31.4977	42	42	33.5845
AHI 14	15.9308	29.623	38.4948	42	33.8306	42	42	39.2183	42	42	42	42	30.809	42	42	32.8099
AHI 15	15.0109	27.6056	42	42	33.0066	38.8049	42	32.9364	40.007	42	42	42	30.0446	42	42	31.2185
AHI 16	15.6601	25.7953	42	42	32.5332	40.5372	42	31.865	38.6127	42	42	39.7078	29.4743	42	42	30.0299
